# Supplementary material for: Mitotic progression and dual spindle formation caused by spindle association of de novo–formed microtubule-organizing centers in parthenogenetic embryos of Drosophila ananassae
Source: Genetics. 2022 Dec 14;223(2):iyac178. doi: 10.1093/genetics/iyac178 (PMC9910410; doi:10.1093/genetics/iyac178)
Supplement: iyac178_Supplementary_Data [file iyac178_supplementary_data.zip]

Archive with 3 entries (3 files):
- Figure_S1_GENETICS-2022-305745.tif
- Figure_S2_GENETICS-2022-305745.tif
- Supplemental_Material_Legends_GENETICS-2022-305745.docx
